# Supplementary material for: Pitavastatin and Ivermectin Enhance the Efficacy of Paclitaxel in Chemoresistant High-Grade Serous Carcinoma
Source: Cancers (Basel). 2022 Sep 7;14(18):4357. doi: 10.3390/cancers14184357 (PMC9496819; doi:10.3390/cancers14184357)
Supplement: Supplementary file 1 [file cancers-14-04357-s001.zip]

Archive with 1 entries (1 files):
- cancers-1884687-supplementary.pdf
